# Supplementary material for: Surgical Approaches and Perioperative Outcomes in Mediastinal Paragangliomas: A 20-Year Comprehensive Systematic Review
Source: Cancers (Basel). 2026 Feb 1;18(3):486. doi: 10.3390/cancers18030486 (PMC12896465; doi:10.3390/cancers18030486)
Supplement: Supplementary file 1 [file cancers-18-00486-s001.zip]

Archive with 1 entries (1 files):
- cancers-4098931-supplementary.pdf
